# Supplementary material for: Celastrol alleviates diabetic vascular injury via Keap1/Nrf2-mediated anti-inflammation
Source: Front Pharmacol. 2024 May 31;15:1360177. doi: 10.3389/fphar.2024.1360177 (PMC11176472; doi:10.3389/fphar.2024.1360177)
Supplement: Supplementary file 1 [file DataSheet2.zip]

Archive with 29 entries (18 files):
- raw data/
- raw data/F1/
- raw data/F1/F1.xlsx
- raw data/F1/microscopy images F1.xlsx
- raw data/F2/
- raw data/F2/F2.xlsx
- raw data/F2/gel.xlsx
- raw data/F3/
- raw data/F3/F3.xlsx
- raw data/F3/microscopy images F3.xlsx
- raw data/F4/
- raw data/F4/F4.xlsx
- raw data/F4/microscopy images F4.xlsx
- raw data/F5/
- raw data/F5/F5.xlsx
- raw data/F5/microscopy images F5.xlsx
- raw data/F6/
- raw data/F6/F6 Gel.xlsx
- raw data/F6/F6.xlsx
- raw data/F7/
- raw data/F7/F7.xlsx
- raw data/F7/microscopy images F7.xlsx
- raw data/S1/
- raw data/S1/S1.xlsx
- raw data/S2/
- raw data/S2/S2.xlsx
- raw data/S3/
- raw data/S3/microscopy images S3.xlsx
- raw data/S3/S3.xlsx
