# Supplementary material for: Celastrol alleviates diabetic vascular injury via Keap1/Nrf2-mediated anti-inflammation
Source: Front Pharmacol. 2024 May 31;15:1360177. doi: 10.3389/fphar.2024.1360177 (PMC11176472; doi:10.3389/fphar.2024.1360177)
Supplement: Supplementary file 1 [file DataSheet2.zip › raw data/F1/F1.xlsx]

## Sheet: F1 a
	Cel （nM）
black	0	25	50	75	100	200	500	750	1000
0.24774	1.72402	1.80078	1.77569	1.80374	1.78454	1.78897	1.72402	1.3328	1.09217
0.200171	1.64854	1.69633	1.82379	1.70068	1.60943	1.58481	1.5037	1.36466	0.930148
0.239592	1.72175	1.72767	1.70396	1.72026	1.81957	1.70692	1.49942	1.53796	1.10665

## Sheet: F1 B
black	NG	MAN	HG+PA	HG+PA+Cel
0.240148	1.65991	1.69114	1.19564	1.66559
0.189382	1.46245	1.50447	1.13413	1.23585
0.19246	1.53686	1.48846	1.15774	1.37284

## Sheet: F1 C
	NG	MAN	HG+PA	HG+PA+Cel
ILB	9.27617	10.7321	9.59546	10.3744
	11.1675	9.93288	10.1535	10.1888
	10.4633	9.617	8.69731	10.6515
IL6	13.0046	14.4606	13.3239	14.1029
	14.8928	13.6582	13.8789	13.9142
	14.1918	13.3454	12.4257	14.38
IL8	13.7512	14.9022	13.9688	14.9729
	14.7658	13.7218	13.6577	13.8828
	14.1544	13.4794	12.5066	14.4367
TNF	13.5737	15.1338	13.736	14.6245
	15.2893	14.0287	14.2665	14.6465
	14.3156	13.9133	12.6244	14.6738
b-actin	13.0602	14.4523	14.1786	14.4939
	14.6705	13.6483	14.3615	14.2045
	13.9818	13.4844	13.0477	14.6591

## Sheet: F1 D E
	NG	MAN	HG+PA	HG+PA+Cel
	1.86	2.56	16.96	7.4
	2.08	4.56	12.89	8
	6.41	5.76	11.5	10.06
	5.72	1.93	14.78	9.54

## Sheet: F1 F G
		NG	MAN	HG+PA	HG+PA+Cel
	positive	2.79	5.71	13.24	6.84
		4.79	2.53	7.75	7.15
		3.21	4.66	12.12	4.14
		3.69	3.18	13.21	10.83
	whole	66	75	69	60
		78	73	73	77
		72	72	70	68
		65	69	60	77
		64
		76
		68
		67
		67
		67
		76
		66
		70
		79
		78
		77
		74
		75

## Sheet: F1 H I
	NG	MAN	HG+PA	HG+PA+Cel
0h	89122	88833	91840	91355
	89521	88298	90531	89063
	90031	90965	89199	91779
	89136	91079	89478	91365
36h	3859	2541	44873	17632
	8218	7973	29794	25134
	1152	16719	39364	20595
	4599	11512	47951	7382
