# Supplementary material for: Celastrol alleviates diabetic vascular injury via Keap1/Nrf2-mediated anti-inflammation
Source: Front Pharmacol. 2024 May 31;15:1360177. doi: 10.3389/fphar.2024.1360177 (PMC11176472; doi:10.3389/fphar.2024.1360177)
Supplement: Supplementary file 1 [file DataSheet2.zip › raw data/F1/microscopy images F1.xlsx]

## Sheet: F1 F 
		64
		76
		68
		67
		67
		67
		76
		66
		70
		79
		78
		77
		74
		75
