# Supplementary material for: Celastrol alleviates diabetic vascular injury via Keap1/Nrf2-mediated anti-inflammation
Source: Front Pharmacol. 2024 May 31;15:1360177. doi: 10.3389/fphar.2024.1360177 (PMC11176472; doi:10.3389/fphar.2024.1360177)
Supplement: Supplementary file 1 [file DataSheet2.zip › raw data/F2/F2.xlsx]

## Sheet: F2 a
	NG	MAN	HG+PA	HG+PA+Cel
Nrf2	153.544	152.846	122.431	130.726
b-actin	439.127	447.786	439.844	403.881
Nrf2	170.242	173.045	118.883	151.415
b-actin	412.65	438.753	449.29	411.343
Nrf2	157.548	150.527	103.556	161.087
b-actin	429.143	427.056	447.976	419.092

## Sheet: F2 C-G
	NG	MAN	HG+PA	HG+PA+Cel
NQO1	13.6557	12.3562	14.6815	12.5598
	13.092	13.5802	15.5057	13.2708
	13.7271	13.5973	14.5707	12.2291
NQO2	13.8359	12.3801	14.7007	12.8842
	13.1457	13.5864	15.0116	13.3165
	14.1879	14.0629	15.2479	12.8172
HO1	13.9849	12.6944	14.3614	13.4555
	13.4724	14.0217	15.4068	13.7726
	14.2615	13.9391	15.5496	12.7335
SOD	13.8632	12.5695	14.7306	12.7831
	13.2904	13.971	15.6933	13.3419
	14.1549	13.9634	14.9686	12.6406
CAT	13.958	12.583	14.812	13.2863
	13.2726	13.9916	14.9488	14.0761
	13.9842	13.9561	15.2136	12.6663
b-actin	13.7856	12.5427	12.8113	12.3312
	13.0394	13.5702	13.8092	12.9319
	13.9932	13.7894	13.5505	12.0213

## Sheet: F2 H
	cyto				Nuc
	NG	MAN	HG+PA	HG+PA+Cel	NG	MAN	HG+PA	HG+PA+Cel
Nrf2	339.712	338.28	322.091	325.447	224.594	234.056	115.528	428.655
	324.345	321.388	338.948	335.749	260.06	239.58	121.254	557.833
	325.961	324.762	324.152	330.922	236.041	208.394	74.535	539.018
Laminb	94.0881	51.243	91.087	54.3398	433.567	469.551	457.236	460.023
	76.9722	57.1449	54.8573	88.9624	441.075	451.381	407.331	456.2
	82.4834	75.2313	94.6404	83.593	425.179	448.473	449.847	467.265
GAPDH	568.973	584.581	549.751	552.27	24.5787	27.9079	21.8502	78.623
	518.503	543.717	525.035	556.216	66.7187	74.7153	72.071	70.7162
	521.391	549.408	589.077	546.538	40.5226	30.6844	28.4985	46.863
