# Supplementary material for: Celastrol alleviates diabetic vascular injury via Keap1/Nrf2-mediated anti-inflammation
Source: Front Pharmacol. 2024 May 31;15:1360177. doi: 10.3389/fphar.2024.1360177 (PMC11176472; doi:10.3389/fphar.2024.1360177)
Supplement: Supplementary file 1 [file DataSheet2.zip › raw data/F3/F3.xlsx]

## Sheet: F3 A
	MAN	HG+PA	HG+PA+Cel	HG+PA+Cel+sh-nrf2
	4.871	16.204	6.491	13.051
	1.76	14.828	5.939	10.736
	4.424	18.472	9.242	11.554
	2.904	13.925	8.987	14.079

## Sheet: F3C
			MAN	HG+PA	HG+PA+Cel	HG+PA+Cel+sh-nrf2
		positive	4.29	16.56	7.69	14.05
			2.23	16.29	5.08	8.33
			5.58	21	10.63	10.89
			4.45	31.85	3.72	13.34
		whole	272	139	232	234
			114	220	115	148
			231	212	200	134
			119	265	149	137

## Sheet: F3E
		MAN	HG+PA	HG+PA+Cel	HG+PA+Cel+sh-nrf2
		1891.22	733.555	1835.39	1377.02
		1896.67	958.254	1801.42	1468.55
		2173.93	890.354	1525.41	1039.33
		2398.26	669.29	1911.51	1106.98

## Sheet: F3 G
	MAN	HG+PA	HG+PA+Cel	HG+PA+Cel+sh-nrf2
0h	89160	87519	89657	89142
	87607	89031	88957	90758
	89768	88142	91093	90891
	87710	91229	91730	91159
36h	8543	27133	17535	26463
	5029	36000	11451	35259
	3831	32665	8243	21920
	118	43115	23302	28291
