# Supplementary material for: Celastrol alleviates diabetic vascular injury via Keap1/Nrf2-mediated anti-inflammation
Source: Front Pharmacol. 2024 May 31;15:1360177. doi: 10.3389/fphar.2024.1360177 (PMC11176472; doi:10.3389/fphar.2024.1360177)
Supplement: Supplementary file 1 [file DataSheet2.zip › raw data/F4/F4.xlsx]

## Sheet: A
		db/dm			db/db
		Vehicle			Vehicle			Cel			Cel+AAV9-sh-Nrf2
	0day	2.008	1.95	2.26	2.87	2.94	2.89	2.97	3.07	2.74	2.79	2.31	2.51
	3day	2.23	2.08	2.25	2.84	2.99	2.81	2.98	2.86	2.75	2.74	2.67	3.04
	6day	2.13	1.86	2.22	2.97	2.84	3.06	2.94	2.87	2.78	2.95	2.33	2.6
	9day	2.24	2.21	2.54	2.84	3.02	2.96	2.72	2.88	2.8	2.86	3.01	2.36
	12day	2.42	2.55	2.27	2.93	2.76	3.05	2.63	2.76	2.96	3.13	2.45	2.27
	15day	2.45	2.26	2.63	2.88	2.84	3.05	2.77	2.64	2.92	3.03	2.37	2.75
	18day	2.58	2.67	2.45	3.08	2.92	2.96	2.72	2.8	2.89	2.29	2.38	3.09
	21day	2.69	2.8	2.54	2.94	3.08	3.09	2.72	2.91	2.84	2.85	2.69	2.91

## Sheet: B
		db/dm			db/db
		Vehicle			Vehicle			Cel			Cel+AAV9-sh-Nrf2
	0day	24.6	23.7	23.4	29.2	28.2	28.8	29.4	27.6	28	29.8	30.2	29.1
	3day	24.3	24.4	22.8	29	28.4	29.3	28.7	27.8	28.3	29.1	30	28.2
	6day	25.3	23.2	23.1	29.1	28.8	29.8	27.4	26.2	28.9	28.7	29.5	28
	9day	25.5	26.3	25.4	29.2	28.7	30.5	27.4	27.2	28.2	27.2	26.1	26.2
	12day	25.1	23.4	26.2	30.3	28.5	32.2	26.8	27	27.9	27.5	26.6	25.4
	15day	23.3	22.6	24.4	31.3	29.5	30	26.7	26.4	27.3	26.5	27.9	24.5
	18day	24.4	26.2	24.2	32.4	33.3	30.9	26.6	25.7	27.5	26.6	26.8	24.9
	21day	25.2	26.2	24.4	33.5	33.6	32.7	25.5	25.2	27.5	27.1	27.7	25.3

## Sheet: C
		db/dm			db/db
		Vehicle			Vehicle			Cel			Cel+AAV9-sh-Nrf2
	0min	5	5.6	5.8	13.1	12.6	13.3	10.4	11	10.2	10.7	10.5	11.1
	15min	10.2	10.7	11	24.3	23.5	24.1	19	18	17.5	21	22.1	21.3
	30min	9.4	9.4	10.2	22.5	22	21	16.4	15.7	15.3	19.4	21.1	20
	45min	8.3	8.5	9.2	20	19	19.3	15.5	15.4	15	17.6	19.1	16.4
	60min	7.9	7.4	7.8	16.7	17.4	16.4	14.3	13.6	14.4	15.3	16.3	15.2
	75min	7.4	7	7.7	16.4	16.3	17.1	13.6	13.4	13.5	14.6	15.1	14.4
	90min	7.3	6.8	6.6	15.8	15	16	12.7	12.4	13.3	13.6	14.2	13.4
	105min	7.1	6.8	6.2	14.9	15.3	14.7	12	12.9	12.5	12.1	13.3	13.1
	120min	5.8	6.5	5.9	14.3	13.4	14.1	13.3	12.1	11.4	11.9	12.8	12.9

## Sheet: D
		db/dm			db/db
		Vehicle			Vehicle			Cel			Cel+AAV9-sh-Nrf2
	0min	6.3	5.2	5.1	15.1	16.2	15.7	9.1	11.4	10.3	12.1	12.7	11.2
	15min	5.2	3.9	4	14.4	16.4	15	7.1	9.4	9.4	11.5	12.4	11.1
	30min	4.3	3.6	3.2	13.3	15.4	14.2	6.5	9.2	8.3	11.1	11.9	10.7
	45min	4.1	3.3	3.1	12.8	14.8	13.4	6.4	8.8	8.1	10.1	11.6	10.5
	60min	3.9	3.3	2.6	13	14.7	13.3	6.1	8.3	7.9	9.9	11.2	9.7
	75min	4.2	3.5	2.7	14.1	16.5	15.4	7.1	10	7.5	10.3	10.8	9.3
	90min	4.8	3.3	2.9	16.2	17.6	16.1	8.3	9.5	9.4	10.8	11.4	10.4
	105min	5.4	4.8	3.5	16.8	17.9	17	8.8	10.4	9.5	11.2	11.8	11.6
	120min	5.9	5.1	4.8	17.2	18.4	18.1	9.9	12.1	10.1	12.1	12.6	12.3

## Sheet: H
		db/dm		db/db
		Vehicle		Vehicle		Cel		Cel+AAV9-sh-Nrf2
		3day	6day	3day	6day	3day	6day	3day	6day
		65.33	11.86	82.11	35.98	61.27	21.34	63.68	33.24
		55.74	12.36	72.13	47.58	70.13	14.49	69.45	40.27
		61.03	6.52	79.47	30.12	60.67	16.25	70.53	32.16
		64.56	10.82	80.41	49.47	65.43	22.47	64.28	28.67

## Sheet: J
		db/dm	db/db
		Vehicle	Vehicle	Cel	Cel+AAV9-sh-Nrf2
		93.852	22.585	53.795	48.17
		93.529	26.271	72.44	43.721
		80.779	15.442	68.514	50.264
		92.088	11.17	52.427	38.576

## Sheet: L
		db/dm	db/db
		Vehicle	Vehicle	Cel	Cel+AAV9-sh-Nrf2
		46.807	17.393	39.059	27.238
		69.198	10.079	32.067	31.809
		57.145	25.755	46.648	15.034
		45.027	13.904	39.303	36.996
