# Supplementary material for: Celastrol alleviates diabetic vascular injury via Keap1/Nrf2-mediated anti-inflammation
Source: Front Pharmacol. 2024 May 31;15:1360177. doi: 10.3389/fphar.2024.1360177 (PMC11176472; doi:10.3389/fphar.2024.1360177)
Supplement: Supplementary file 1 [file DataSheet2.zip › raw data/F5/F5.xlsx]

## Sheet: A
		db/dm	db/db
		Vehicle	Vehicle	Cel	Cel+AAV9-sh-Nrf2
		2.11	16.41	7.03	12.19
		2.95	13.24	6.95	14.2
		4.21	21.02	8.23	17.16
		3.01	15.06	12.09	13.06

## Sheet: C
	db/dm	db/db
	Vehicle	Vehicle	Cel	Cel+AAV9-sh-Nrf2
	2.07	9.27	4.03	7.43
	2.15	9.08	3.46	4.81
	4.06	10.74	2.14	8.13
	1.89	7.78	2.67	6.68

## Sheet: E
		db/dm	db/db
		Vehicle	Vehicle	Cel	Cel+AAV9-sh-Nrf2
		86.11	15.07	54.01	23.11
		72.41	7.47	48.73	22.03
		61.29	6.52	43.27	14.42
		65.68	11.96	40.89	17.69
