# Supplementary material for: Celastrol alleviates diabetic vascular injury via Keap1/Nrf2-mediated anti-inflammation
Source: Front Pharmacol. 2024 May 31;15:1360177. doi: 10.3389/fphar.2024.1360177 (PMC11176472; doi:10.3389/fphar.2024.1360177)
Supplement: Supplementary file 1 [file DataSheet2.zip › raw data/F6/F6.xlsx]

## Sheet: F6 a
	Vehile			MG132
	MAN	HG+PA	HG+PA+Cel	MAN	HG+PA	HG+PA+Cel
Nrf2	240.087	163.364	249.85	386.787	302.703	413.214
Keap1	270.907	403.909	290.055	265.658	284.634	222.285
IP Keap IB Nrf2	201.316	237.705	179.286	223.604	356.557	221.589
b-actin	439.226	436.012	422.051	432.65	426.033	434.047
Nrf2	284.45	230.551	324.48	404.176	375.713	478.181
Keap1	337.046	431.695	350.752	286.672	397.969	327.144
IP Keap IB Nrf2	160.156	216.349	166.669	179.489	259.618	205.13
b-actin	416.678	435.992	452.221	403.749	401.359	405.694
Nrf2	263.478	197.735	319.012	400.743	374.378	477.2
Keap1	300.88	409.457	286.018	325.157	388.382	237.847
IP Keap IB Nrf2	212.965	300.472	215.232	268.507	328.175	253.59
b-actin	418.889	431.935	469.03	478.416	417.933	423.128

## Sheet: F6 E
	Vehile			baf
	MAN	HG+PA	HG+PA+Cel	MAN	HG+PA	HG+PA+Cel
Nrf2	412.179	222.718	470.183	358.824	259.838	197.972
Keap1	378.643	496.338	458.45	477.394	708.513	549.382
p62	325.437	498.237	361.466	501.493	582.905	501.493
Lc3	377.545	185.115	392.898	748.017	612.014	725.349
IP Keap IB p62	445.139	677.042	449.877	677.042	739.401	788.398
IP Keap IB Nrf2	259.542	392.159	329.829	376.577	423.324	418.13
b-actin	617.307	580.759	517.036	617.068	528.692	576.467
Nrf2	430.894	301.818	375.117	297.507	211.273	250.078
Keap1	353.371	449.067	360.668	449.067	629.401	551.61
p62	400.075	572.472	428.353	616.509	744.614	664.548
Lc3	264.087	132.128	314.464	494.157	430.736	451.876
IP Keap IB p62	292.912	383.96	249.134	521.716	501.199	457.234
IP Keap IB Nrf2	218.688	319.489	245.087	293.229	374.196	330.43
b-actin	566.447	509.276	558.126	532.099	573.881	542.606
Nrf2	449.964	261.146	531.296	346.693	265.648	283.658
Keap1	381.547	595.593	439.059	461.967	572.686	503.964
p62	387.94	516.289	469.706	656.036	624.981	667.682
Lc3	298.547	98.5832	280.813	513.828	531.752	564.613
IP Keap IB p62	380.258	483.235	300.595	604.995	688.705	639.24
IP Keap IB Nrf2	282.18	367.068	341.656	361.421	528.014	406.599
b-actin	613.62	610.373	539.983	613.842	609.407	542.294

## Sheet: F6 H
	MAN	HG+PA	HG+PA+Cel	HG+PA+Cel+CC
p-ampk	396.365	170.546	293.497	162.613
ampk	503.008	579.273	580.775	544.359
LC3	407.939	273.493	363.297	85.7218
b-actin	624.777	629.225	654.287	694.897
n-Nrf2	335.961	84.0437	205.067	36.9792
Laminb	473.52	486.419	448.348	429.316
p-ampk	320.023	115.282	361.856	73.6522
ampk	481.943	569.521	493.621	540.533
LC3	376.097	188.168	255.909	63.9772
b-actin	640.713	632.686	705.822	699.842
n-Nrf2	297.016	121.854	190.211	83.2175
Laminb	435.11	411.776	423.55	462.458
p-ampk	330.411	188.455	251.273	128.943
ampk	527.546	520.965	556.557	503.392
LC3	495.327	332.081	391.558	153.649
b-actin	653.963	635.651	616.569	665.347
n-Nrf2	242.273	87.2738	181.82	58.1825
Laminb	443.582	420.694	473.659	450.231
