# Supplementary material for: Celastrol alleviates diabetic vascular injury via Keap1/Nrf2-mediated anti-inflammation
Source: Front Pharmacol. 2024 May 31;15:1360177. doi: 10.3389/fphar.2024.1360177 (PMC11176472; doi:10.3389/fphar.2024.1360177)
Supplement: Supplementary file 1 [file DataSheet2.zip › raw data/F7/F7.xlsx]

## Sheet: A
HG+PA
Vehile	Cel	CC	baf
563.439	1834.81	1369.52	1288.32
618.053	1790.9	1011.22	757.153
752.88	1422.83	912.083	1167.44
905.38	1672.79	846.605	883.753

## Sheet: C
	HG+PA
	Vehile	Cel	CC	baf
	87453	89907	89035	90502
	89900	88559	89796	86869
	88978	89127	89466	87809
	89326	88711	90463	90181
	42466	11557	30737	29120
	52112	7560	45794	24878
	39313	15831	26786	38118
	35216	7315	43228	31397

## Sheet: E
		HG+PA
		Vehile	Cel	CC	baf
		2.07	36.74	13.47	8.61
		5.37	29.47	10.95	11.25
		6.81	27.37	15.78	7.27
		6.14	25.94	9.44	10.14

## Sheet: G
		HG+PA
		Vehile	Cel	CC	baf
		16.28	5.92	12.32	14.62
		11.27	1.68	14.34	10.57
		20.84	2.94	8.87	8.12
		15.28	3.67	9.37	9.19
