# Supplementary material for: Celastrol alleviates diabetic vascular injury via Keap1/Nrf2-mediated anti-inflammation
Source: Front Pharmacol. 2024 May 31;15:1360177. doi: 10.3389/fphar.2024.1360177 (PMC11176472; doi:10.3389/fphar.2024.1360177)
Supplement: Supplementary file 1 [file DataSheet2.zip › raw data/S2/S2.xlsx]

## Sheet: S2
	Scramble			sh-Nrf2
	MAN	HG+PA	HG+PA+Cel	MAN	HG+PA	HG+PA+Cel
NQO1	14.7705	15.7843	15.6563	17.5288	17.5767	17.4532
NQO2	14.911	16.1449	16.1232	18.0652	18.2318	18.7516
HO1	16.5376	17.4135	16.4453	19.001	18.9257	18.5712
CAT	16.0102	17.0291	15.9367	18.4318	18.0328	18.3849
SOD2	15.0799	16.3138	15.8396	17.9122	18.3012	19.058
IL1	13.8839	13.0633	13.97	14.1312	12.9088	13.5935
IL6	14.0773	13.3399	13.0738	13.4237	12.7168	12.5539
IL8	13.4374	12.8662	13.7442	13.4612	12.307	13.3895
TNF	14.1694	13.5273	14.5749	14.5771	13.149	14.0677
b-actin	14.2423	14.3401	14.8241	14.6786	14.4046	15.0359
NQO1	14.6774	15.9645	15.2707	17.9795	16.6395	16.7096
NQO2	14.5899	15.7522	14.9931	18.5619	16.8802	17.0845
HO1	15.9832	17.0411	17.264	19.0277	18.9821	19.2508
CAT	15.1419	15.9815	16.2425	17.3641	18.2477	18.3315
SOD2	14.8289	15.8693	15.4676	19.131	17.6489	18.8153
IL1	13.2577	12.9507	12.9454	13.3338	12.1951	12.6896
IL6	13.8875	13.2283	14.0908	13.9904	12.5748	13.6039
IL8	13.1367	13.0582	13.0468	13.292	12.2702	12.5632
TNF	13.9759	13.5123	13.8	14.1906	13.0545	13.5361
b-actin	14.1342	14.4779	14.2333	14.5998	14.3104	14.4768
NQO1	15.2574	15.9488	15.3677	16.8425	17.7654	16.632
NQO2	15.2175	16.3404	15.232	17.1537	16.8936	16.8697
HO1	15.7307	16.7947	16.2604	19.8402	19.0913	19.9947
CAT	15.2584	16.2802	15.6351	18.9085	18.4935	17.8525
SOD2	15.6786	16.9763	15.5807	18.2071	17.8456	17.7313
IL1	14.1657	13.4119	13.3308	13.4289	12.5362	12.518
IL6	13.1085	12.7923	13.1372	13.5597	12.041	12.4525
IL8	14.1887	13.5188	13.3855	13.5229	12.7707	12.301
TNF	14.1219	13.3359	13.2215	13.4202	12.9444	12.4305
b-actin	14.8707	14.9407	14.4032	14.4558	14.6417	14.1865
