# Supplementary material for: Celastrol alleviates diabetic vascular injury via Keap1/Nrf2-mediated anti-inflammation
Source: Front Pharmacol. 2024 May 31;15:1360177. doi: 10.3389/fphar.2024.1360177 (PMC11176472; doi:10.3389/fphar.2024.1360177)
Supplement: Supplementary file 1 [file DataSheet2.zip › raw data/S3/S3.xlsx]

## Sheet: Sheet1
	Vehicle	Cel
	1379.8	1482.7
	1083.4	1216.7
	1448	1073.1
	1382.1	1493
	1130.7	1138.9

## Sheet: Sheet2
	Vehicle	Cel
	4.38	3.63
	2.69	1.62
	3.02	1.23
	1.15	3.49
	3.18	2.51
